# Supplementary material for: Interaction of Substrates with γ-Secretase at the Level of Individual Transmembrane Helices—A Methodological Approach
Source: Int J Mol Sci. 2023 Sep 21;24(18):14396. doi: 10.3390/ijms241814396 (PMC10531681; doi:10.3390/ijms241814396)
Supplement: Supplementary file 1 [file ijms-24-14396-s001.zip]

Archive with 1 entries (1 files):
- ijms-2554147-supplementary.pdf
